# Supplementary material for: Calnexin Is Essential for Survival under Nitrogen Starvation and Stationary Phase in Schizosaccharomyces pombe
Source: PLoS One. 2015 Mar 24;10(3):e0121059. doi: 10.1371/journal.pone.0121059 (PMC4372366; doi:10.1371/journal.pone.0121059)
Supplement: S2 Table — (XLSX) [file pone.0121059.s006.xlsx]

## Sheet: S1_Table
		S2 Table. Doubling time of calnexin mutant strain
				Doubling time (h)**
		Strain		EMM medium*	EMMC medium*
		wt (SP18342)		5.30 ± 0.14	4.35 ± 0.07
		mini (SP18344)		4.70 ± 0.14	4.35 ± 0.35
		lum (SP18346)		4.85 ± 0.07	4.00 ± 0.07
		lumTM (SP18348)		6.00 ± 0.28	4.80 ± 0.14
		hcd (SP18350)		5.10 ± 0.14	4.70 ± 0.28
		lumTM+mini (SP18285)		4.90 ± 0.14	3.65 ± 0.07
		Δisp6/Δpsp3 (SP18340)		5.10 ± 0.14	4.05 ± 0.07
		* The doubling time of each mutant strain is not statistically different than wt (p>0.05) as determined by one-way Anova
		analysis of variance, with Bonferroni post-test.
		** Values represents the mean ± SD of two independant experiments.
